# Supplementary material for: Efficient optimization techniques for resource allocation in UAVs mission framework
Source: PLoS One. 2023 Apr 6;18(4):e0283923. doi: 10.1371/journal.pone.0283923 (PMC10079113; doi:10.1371/journal.pone.0283923)
Supplement: S1 Appendix — (TEX) [file pone.0283923.s001.tex]

\documentclass[10pt,letterpaper]{article}
\usepackage[top=0.85in,left=2.75in,footskip=0.75in]{geometry}

% amsmath and amssymb packages, useful for mathematical formulas and symbols
\usepackage{amsmath,amssymb}

% Use adjustwidth environment to exceed column width (see example table in text)
\usepackage{changepage}

% Use Unicode characters when possible
\usepackage[utf8x]{inputenc}

% textcomp package and marvosym package for additional characters
\usepackage{textcomp,marvosym}

% cite package, to clean up citations in the main text. Do not remove.
\usepackage{cite}

% Use nameref to cite supporting information files (see Supporting Information section for more info)
\usepackage{nameref,hyperref}

% line numbers
\usepackage[right]{lineno}

% ligatures disabled
\usepackage{microtype}
\DisableLigatures[f]{encoding = *, family = * }

% color can be used to apply background shading to table cells only
\usepackage[table]{xcolor}

% array package and thick rules for tables
\usepackage{array}

% create "+" rule type for thick vertical lines
\newcolumntype{+}{!{\vrule width 2pt}}

\usepackage{amssymb}% http://ctan.org/pkg/amssymb
\usepackage{pifont}% http://ctan.org/pkg/pifont
\newcommand{\cmark}{\ding{51}}%
\newcommand{\xmark}{\ding{55}}%

% create \thickcline for thick horizontal lines of variable length
\newlength\savedwidth
\newcommand\thickcline[1]{%
  \noalign{\global\savedwidth\arrayrulewidth\global\arrayrulewidth 2pt}%
  \cline{#1}%
  \noalign{\vskip\arrayrulewidth}%
  \noalign{\global\arrayrulewidth\savedwidth}%
}

% \thickhline command for thick horizontal lines that span the table
\newcommand\thickhline{\noalign{\global\savedwidth\arrayrulewidth\global\arrayrulewidth 2pt}%
\hline
\noalign{\global\arrayrulewidth\savedwidth}}


% Remove comment for double spacing
%\usepackage{setspace} 
%\doublespacing

% Text layout
\raggedright
\setlength{\parindent}{0.5cm}
\textwidth 5.25in 
\textheight 8.75in

% Bold the 'Figure #' in the caption and separate it from the title/caption with a period
% Captions will be left justified
\usepackage[aboveskip=1pt,labelfont=bf,labelsep=period,justification=raggedright,singlelinecheck=off]{caption}
\renewcommand{\figurename}{Fig}

% Use the PLoS provided BiBTeX style
\bibliographystyle{plos2015}

% Remove brackets from numbering in List of References
\makeatletter
\renewcommand{\@biblabel}[1]{\quad#1.}
\makeatother


% Header and Footer with logo
\usepackage{lastpage,fancyhdr,graphicx}
\usepackage{epstopdf}
%\pagestyle{myheadings}
\pagestyle{fancy}
\fancyhf{}
%\setlength{\headheight}{27.023pt}
%\lhead{\includegraphics[width=2.0in]{PLOS-submission.eps}}
\rfoot{\thepage/\pageref{LastPage}}
\renewcommand{\headrulewidth}{0pt}
\renewcommand{\footrule}{\hrule height 2pt \vspace{2mm}}
\fancyheadoffset[L]{2.25in}
\fancyfootoffset[L]{2.25in}
\lfoot{\today}

%% Include all macros below

\newcommand{\lorem}{{\bf LOREM}}
\newcommand{\ipsum}{{\bf IPSUM}}

%% END MACROS SECTION


\begin{document}
\vspace*{0.2in}

\section*{S1 Appendix A: Nomenclature}

\begin{table}[!ht]
	\begin{adjustwidth}{-2.5in}{0in} 
		\centering
		
		\begin{tabular}{|c|c|c|c|c|c|c|c|c|c|c|}
			\hline
			
			\textbf{Symbol} & \textbf{Description} & \textbf{Symbol} & \textbf{Description} \\ \hline
			
			\textit{n} & Total number of operators/UAVs & \textit{n$_1$} & Number of UAVs at Base 1  \\ \hline
			
			\textit{n$_2$} & Number of UAVs at Base 2 & \textit{n$_3$} & Number of UAVs at Base 3  \\ \hline
			
			\textbf{F/F$_c$} & Objective function & \textbf{X}/\textit{X$_{opt}$} & Decision vector showing participation or absence of UAVs  \\ \hline
			
			\textbf{A} & Matrix for resources allocated to UAVs & \textbf{Q} & Matrix for resource constraints  \\ \hline
			
			\textit{L} & Number of UAV bases & \textit{l} & Base index  \\ \hline
			
			\textit{i} & Resource index & \textit{j} & UAV index  \\ \hline
			
			\textit{m} & UAV Resource capacity & \textit{F$_c$} & Expected Fuel Consumption  \\ \hline
			
			\textit{D$_j$} & Flight distance & \textit{t} & time considered for simulations  \\ \hline
			
			\textit{$t_{arrival}$} & UAV time of arrival at fire location & \textit{T$_M$} & Flight time  \\ \hline
			
			$t_{suppress}$ & Fire suppression time & \textit{FI} & Fire intensity  \\ \hline
			
			BL & UAV base location & FL & Fire location  \\ \hline
			
			\textit{$FI_R$} & Fire Intensity Reduction & \textit{a} & Units of fire suppression material  \\ \hline
			
			\textit{c$_i$} & Effectiveness of resource \textit{i} & \textit{P} & Number of sample experiments  \\ \hline
			
			\textit{MPOM} & Mission performance objective measure & \textit{F$_{min}$} & Minimum objective function value  \\ \hline

			W & Level of penalty severity & \textit{FI$_{th}$} & Fire intensity threshold above which fire can not be extinguished  \\ \hline

		
		\end{tabular}
		\label{table3}
	\end{adjustwidth}
\end{table}


\end{document}
