# Supplementary material for: Efficient optimization techniques for resource allocation in UAVs mission framework
Source: PLoS One. 2023 Apr 6;18(4):e0283923. doi: 10.1371/journal.pone.0283923 (PMC10079113; doi:10.1371/journal.pone.0283923)
Supplement: S2 Appendix — (TEX) [file pone.0283923.s002.tex]

\documentclass[10pt,letterpaper]{article}
\usepackage[top=0.85in,left=2.75in,footskip=0.75in]{geometry}

% amsmath and amssymb packages, useful for mathematical formulas and symbols
\usepackage{amsmath,amssymb}

% Use adjustwidth environment to exceed column width (see example table in text)
\usepackage{changepage}

% Use Unicode characters when possible
\usepackage[utf8x]{inputenc}

% textcomp package and marvosym package for additional characters
\usepackage{textcomp,marvosym}

% cite package, to clean up citations in the main text. Do not remove.
\usepackage{cite}

% Use nameref to cite supporting information files (see Supporting Information section for more info)
\usepackage{nameref,hyperref}

% line numbers
\usepackage[right]{lineno}

% ligatures disabled
\usepackage{microtype}
\DisableLigatures[f]{encoding = *, family = * }

% color can be used to apply background shading to table cells only
\usepackage[table]{xcolor}

% array package and thick rules for tables
\usepackage{array}

% create "+" rule type for thick vertical lines
\newcolumntype{+}{!{\vrule width 2pt}}

\usepackage{amssymb}% http://ctan.org/pkg/amssymb
\usepackage{pifont}% http://ctan.org/pkg/pifont
\newcommand{\cmark}{\ding{51}}%
\newcommand{\xmark}{\ding{55}}%

% create \thickcline for thick horizontal lines of variable length
\newlength\savedwidth
\newcommand\thickcline[1]{%
  \noalign{\global\savedwidth\arrayrulewidth\global\arrayrulewidth 2pt}%
  \cline{#1}%
  \noalign{\vskip\arrayrulewidth}%
  \noalign{\global\arrayrulewidth\savedwidth}%
}

% \thickhline command for thick horizontal lines that span the table
\newcommand\thickhline{\noalign{\global\savedwidth\arrayrulewidth\global\arrayrulewidth 2pt}%
\hline
\noalign{\global\arrayrulewidth\savedwidth}}


% Remove comment for double spacing
%\usepackage{setspace} 
%\doublespacing

% Text layout
\raggedright
\setlength{\parindent}{0.5cm}
\textwidth 5.25in 
\textheight 8.75in

% Bold the 'Figure #' in the caption and separate it from the title/caption with a period
% Captions will be left justified
\usepackage[aboveskip=1pt,labelfont=bf,labelsep=period,justification=raggedright,singlelinecheck=off]{caption}
\renewcommand{\figurename}{Fig}

% Use the PLoS provided BiBTeX style
\bibliographystyle{plos2015}

% Remove brackets from numbering in List of References
\makeatletter
\renewcommand{\@biblabel}[1]{\quad#1.}
\makeatother


% Header and Footer with logo
\usepackage{lastpage,fancyhdr,graphicx}
\usepackage{epstopdf}
%\pagestyle{myheadings}
\pagestyle{fancy}
\fancyhf{}
%\setlength{\headheight}{27.023pt}
%\lhead{\includegraphics[width=2.0in]{PLOS-submission.eps}}
\rfoot{\thepage/\pageref{LastPage}}
\renewcommand{\headrulewidth}{0pt}
\renewcommand{\footrule}{\hrule height 2pt \vspace{2mm}}
\fancyheadoffset[L]{2.25in}
\fancyfootoffset[L]{2.25in}
\lfoot{\today}

%% Include all macros below

\newcommand{\lorem}{{\bf LOREM}}
\newcommand{\ipsum}{{\bf IPSUM}}

%% END MACROS SECTION


\begin{document}
\vspace*{0.2in}

\section*{S2 Appendix B: Parameter values used in experiments}

This Appendix relates to Figures 3, 4, 6, 7, 8 and Table 2. It contains assumed values, chosen for the sake of experimentation. The proposed model works with any input values/scenarios that are close to a real firefighting mission. Thus, the experiments give a clear picture of the model behaviour with variations in the input values/scenarios. Note that the values A, Q, \textit{$t_{arrival}$} etc. are chosen arbitrarily and are then varied to observe effects on the outcome of the mission.

For instance, B1 (Fig. 3) contains maximum time of 100 \textit{seconds}. There are three bases (L) having a total of 10 (n) UAVs. First base has 4 (n1) UAVs while second and third bases have 3 UAVs each (n2 and n3). Arrival times of these UAVs, \textit{$t_{arrival}$}, are between 30 to 90 \textit{seconds}. The Matrix A contains resources allocated to 10 UAVs (columns) for three different resources (rows) as explained in the relevant sections. The model essentially behaves in same way if the unit of time is changed from \textit{seconds} to \textit{minutes}. Similarly the resource values may be in pounds or kilograms. The choice of units does not affect the model behaviour as long as the units are consistent. Same applies to all the other experiments. 

Note: All the parameters used in this Appendix are defined in relevant sections as well as in Appendix A above. 
\newline \newline
In all the experiments: 

m = 3,     k1 = 0.0004,     c1 = 1,     c2 = 0.7,     c3 = 1.3

\subsection*{B1 (Fig. 3)}
~~~~t = 0 to 100,     L= 3,     n = 10,     n$_1$ = 4,     n$_2$ = 3,     n$_3$ = 3, \newline


t$_{arrival}$ = [30  ~40  ~50  ~54  ~58  ~63  ~70  ~75  ~80  ~90] \newline


\(A=\begin{bmatrix}
15 & 9 & 6 & 30 & 5 & 5 & 15 & 13 & 13 & 15 \\
12 & 11 & 3 & 15 & 10 & 16 & 11 & 3 & 6 & 2 \\
5 & 4 & 12 & 6 & 1 & 4 & 6 & 7 & 12 & 15
\end{bmatrix}\) \newline \newline


\(Q=\begin{bmatrix}
60 & 65 & 50 \\
60 & 55 & 50 \\
50 & 60 & 40
\end{bmatrix}\)


Please note that each row in matrix Q represents the total amount of three resources present at a certain base.
\subsection*{B2 (Fig. 4)}
~~~~t = 0 to 200,     p= 100,     L = 3,     W = 0.5,     n = 10,     n$_1$ = 4,     n$_2$ = 3,     n$_3$ = 3, 
\newline

t$_{arrival}$ = [35  ~55  ~75  ~85  ~95  ~105  ~115  ~125  ~135  ~145]

Then the reach time for all UAVs increases uniformly (by 5) per scenario. \newline


%\(A$_{i,j}^l$ [mean]= \begin{bmatrix}
%17 & 19 & 6 & 18 & 5 & 15 & 5 & 3 & 13 & 15 \\
%12 & 11 & 13 & 10 & 10 & 6 & 11 & 9 & 6 & 12 \\
%5 & 14 & 2 & 16 & 11 & 9 & 6 & 17 & 3 & 9
%\end{bmatrix}\) \newline \newline


\(Q=\begin{bmatrix}
60 & 65 & 50 \\
55 & 70 & 50 \\
65 & 60 & 60
\end{bmatrix}\)

\subsection*{B3 (Fig. 6 and Table 2)}
~~~~t = 0 to 200,     p= 100,     L = 3,     W = 0.5,     n = 10,     n$_1$ = 4,     n$_2$ = 3,     n$_3$ = 3, 
\newline

Matrix A for first scenario: 


%\(A$_{i,j}^l$ [mean]= \begin{bmatrix}
%13 & 3 & 4 & 28 & 3 & 3 & 13 & 11 & 11 & 13 \\
%10 & 9 & 1 & 13 & 8 & 12 & 9 & 1 & 4 & 1 \\
%3 & 2 & 10 & 4 & 1 & 2 & 4 & 5 & 10 & 13
%\end{bmatrix}\) \newline

t$_{arrival}$ = [30  ~50  ~70  ~80  ~90  ~110  ~120  ~130  ~140  ~145]

Then all A values increase uniformly (by one unit) per scenario. \newline


\(Q=\begin{bmatrix}
45 & 60 & 50 \\
45 & 45 & 45 \\
55 & 45 & 50
\end{bmatrix}\)
\subsection*{B4 (Fig. 7)}
~~~~t = 0 to 200,     W = 0.5,     p= 100,     L = 3,     n = 10,     n$_1$ = 4,     n$_2$ = 3,     n$_3$ = 3, 
\newline

\(Q=\begin{bmatrix}
55 & 60 & 55 \\
46 & 41 & 41 \\
37 & 27 & 27
\end{bmatrix}\)
Then Q values decrease per scenario by 5 units in first row, 4 units in second row and 3 units in third row.

t$_{arrival}$ = [30  ~45  ~60  ~67  ~75  ~82  ~90  ~105  ~115  ~140]


%\(A$_{i,j}^l$ [mean]= \begin{bmatrix}
%15 & 4 & 6 & 10 & 5 & 15 & 5 & 13 & 13 & 15 \\
%12 & 11 & 3 & 5 & 10 & 6 & 11 & 3 & 6 & 12 \\
%5 & 7 & 12 & 6 & 11 & 4 & 6 & 7 & 12 & 5
%\end{bmatrix}\)

\subsection*{B5 (Fig. 8)}
~~~~t = 0 to 200,     W = 0.5,     p= 100,     L = 3,     n = 10,     n$_1$ = 4,     n$_2$ = 3,     n$_3$ = 3, 
\newline

t$_{arrival}$ = [35  ~55  ~75  ~85  ~95  ~115  ~125  ~135  ~145  ~150]

Then reach time for all UAVs increase uniformly (by 5) per scenerio. \newline

%\(A$_{i,j}^l$ [mean]= \begin{bmatrix}
%16 & 10 & 7 & 31 & 6 & 6 & 16 & 14 & 14 & 16 \\
%13 & 12 & 4 & 16 & 11 & 17 & 12 & 4 & 7 & 3 \\
%6 & 5 & 13 & 7 & 2 & 5 & 7 & 8 & 13 & 16
%\end{bmatrix}\) \newline \newline

\(Q=\begin{bmatrix}
55 & 60 & 50 \\
45 & 55 & 45 \\
55 & 45 & 50
\end{bmatrix}\)

\end{document}
